# Supplementary material for: SIMBA: using Kolb’s learning theory in simulation-based learning to improve participants’ confidence
Source: BMC Med Educ. 2022 Feb 22;22:116. doi: 10.1186/s12909-022-03176-2 (PMC8861259; doi:10.1186/s12909-022-03176-2)
Supplement: Supplementary file 1 — Additional file 1. [file 12909_2022_3176_MOESM1_ESM.xls]

## Sheet: 24June2020_SIMBAAdrenalRawData_
SIMBAID	UKWorldwide	preconn	PreBAH	PreCushing	PreAddison	PrePAI	PreSAI	PreASAT	PreAI<4	PreAI>4	PreACC	PreAMets	PreCAH	PrePheo	postconn	PostBAH	PostCushing	PostAddison	PostPAI	PostSAI	PostASAT	PostAI<4	PostAI>4	PostACC	PostAMets	PostCAH	PostPheo
101	UK	Unsure	1	1	1	1	1	1	1	1	1	1	1	1	Unsure	1	1	1	1	1	1	1	1	1	1	1	1
102	UK	Confident	1	2	1	1	1	1	2	1	1	1	1	2	Confident	2	2	2	2	2	2	2	2	2	2	2	2
103	UK	Confident	1	1	2	1	1	1	1	1	1	1	1	1	Confident	1	1	2	2	2	1	1	1	1	1	1	1
105	UK	Confident	1	1	2	2	2	1	1	1	1	1	1	1	Confident	2	2	2	2	2	2	2	2	2	2	2	2
107	UK	Unsure	1	2	2	2	1	1	2	2	2	1	1	1	Confident	2	2	2	2	2	2	2	2	2	2	2	2
108	UK	Unsure	1	2	2	2	2	1	2	2	1	1	1	1	Confident	2	2	2	2	2	2	2	2	2	2	2	1
109	UK	Confident	1	2	2	2	2	1	2	2	1	1	1	1	Confident	2	2	2	2	2	1	2	2	1	1	1	2
110	UK	Unsure	1	1	2	2	2	1	1	2	1	1	1	1	Confident	2	2	2	2	1	2	2	2	2	1	2	2
111	UK	Confident	1	2	2	2	2	1	2	2	1	1	0	1	Confident	2	2	2	2	2	2	2	2	2	2	2	1
112	UK	Confident	1	2	2	2	2	2	2	2	1	1	2	2	Confident	2	2	2	2	2	2	2	2	2	2	2	2
113	UK	Confident	2	2	2	2	2	1	2	2	1	2	2	2	Confident	2	2	2	2	2	1	2	2	1	2	2	2
116	UK	Unsure	1	2	2	2	1	1	1	1	1	1	1	1	Confident	2	2	2	2	2	2	2	2	2	2	2	2
117	UK	Confident	2	1	2	2	2	1	2	2	1	1	1	1	Confident	2	2	2	2	2	2	2	2	2	1	2	2
151	UK	Unsure	1	1	1	1	1	1	1	1	1	1	1	1	Unsure	1	1	1	1	1	1	1	1	1	1	1	1
153	UK	Confident	2	1	2	2	2	1	1	1	1	1	1	1	Confident	2	2	2	2	2	1	2	2	1	1	1	2
154	UK	Unsure	1	1	1	1	1	1	1	1	1	1	1	1	Confident	1	2	2	2	1	1	1	1	1	1	1	1
159	UK	Unsure	1	1	2	2	2	2	2	2	1	1	1	1	Confident	1	2	2	2	2	2	2	2	1	1	1	2
161	UK	Confident	2	2	2	2	2	1	2	2	1	1	1	2	Confident	2	2	2	2	2	1	2	2	2	2	1	2
201	Worldwide	Unsure	1	1	1	1	1	1	1	1	1	1	1	1	Unsure	1	2	2	2	2	1	2	2	1	1	1	1
202	Worldwide	NotConfident	1	1	1	0	0	0	1	1	2	2	0	2	Unsure	1	2	1	2	2	2	2	2	2	2	2	2
203	Worldwide	NotConfident	0	1	1	1	1	0	0	0	0	0	0	0	Unsure	1	1	1	1	1	1	2	2	2	1	1	1
208	Worldwide	Confident	2	2	2	2	1	2	2	2	1	1	1	2	Confident	2	2	2	2	2	2	2	2	2	2	2	2
214	Worldwide	Unsure	1	2	2	2	1	1	2	2	1	1	2	2	Confident	2	2	2	2	2	2	2	2	2	1	2	2
215	Worldwide	Unsure	1	1	2	2	2	1	2	2	1	0	1	1	Confident	2	2	2	2	2	1	2	2	1	1	1	2
216	Worldwide	Unsure	1	1	2	1	1	0	1	1	1	0	1	0	Confident	1	2	1	1	1	1	1	1	1	1	1	0
217	Worldwide	NotConfident	0	0	2	2	2	0	0	0	0	0	2	1	Unsure	1	1	1	1	1	2	2	2	2	1	1	1
218	Worldwide	Confident	2	2	2	2	2	2	2	2	2	2	2	2	Confident	2	2	2	2	2	2	2	2	2	2	2	2
222	Worldwide	Unsure	1	1	1	1	1	1	1	1	1	1	1	1	Confident	1	2	2	2	1	1	1	1	1	1	1	1
224	Worldwide	Unsure	1	1	1	1	1	1	1	1	1	1	1	1	Confident	2	2	2	2	2	2	2	2	2	1	2	2
230	Worldwide	Confident	1	2	2	2	2	2	2	2	2	1	2	2	Confident	2	2	2	2	2	2	2	2	2	2	2	2
231	Worldwide	Unsure	1	1	1	1	1	0	0	0	0	0	0	1	Confident	2	2	2	2	2	2	2	2	2	2	2	2
232	Worldwide	Confident	1	2	2	2	1	1	1	1	0	0	0	1	Confident	2	2	2	2	1	1	1	1	1	1	1	1
233	Worldwide	Confident	2	2	2	2	2	1	1	1	1	1	2	1	Confident	2	2	2	2	2	1	1	1	1	1	1	1
